# Supplementary material for: Optimizing Protein Profile, Flavor, Digestibility, and Microstructure: The Impact of Preheating and Reheating in Stir-Fried Chicken
Source: Foods. 2025 Feb 14;14(4):643. doi: 10.3390/foods14040643 (PMC11854888; doi:10.3390/foods14040643)
Supplement: Supplementary file 1 [file foods-14-00643-s001.zip]

Archive with 1 entries (1 files):
- foods-3427701-supplementary.pdf
